# Supplementary material for: Differential replication efficiencies between Japanese encephalitis virus genotype I and III in avian cultured cells and young domestic ducklings
Source: PLoS Negl Trop Dis. 2018 Dec 18;12(12):e0007046. doi: 10.1371/journal.pntd.0007046 (PMC6314627; doi:10.1371/journal.pntd.0007046)
Supplement: S1 Table — (XLSX) [file pntd.0007046.s002.xlsx]

## Sheet: all data
S1 Table. Information of porcine serum samples
Provinces	No. of farms or slaugherhouses for sample collection		Total/Average	First half year	Second half year		May	November
Jiangsu	10 farms and 18 slaughterhouses	No. of GI samples	43	24	19		24	19
		No. of GIII samples	36	16	20		16	20
		No. of undistinguishable samples	10	8	2		8	2
		No. of JEV postivie samples	89	48	41		48	41
		No. of sera samples tested	272	212	60		212	60
		JEV postive rate %	32.7206	22.6415	68.3333		22.6415	68.3333
		Ratio of GI/GIII infection	1.225	1.5	0.95		1.5	0.95
Provinces	No. of farms or slaugherhouses for sample collection		Total/Average	First half year	Second half year		April	May	October
Shanghai	5 farms and 6 slaughterhouses	No. of GI samples	19	4	15		2	2	15
		No. of GIII samples	11	5	6		1	4	6
		No. of undistinguishable samples	5	2	3		1	1	3
		No. of JEV postivie samples	35	11	24		4	7	24
		No. of sera samples tested	140	80	60		40	40	60
		JEV postive rate %	25	13.75	40		10	17.5	40
		Ratio of GI/GIII infection	1.65	0.8	2.5		2	0.5	2.5
Provinces	No. of farms or slaugherhouses for sample collection		Total/Average	First half year	Second half year		June	November
Hubei	16 slaughterhouses	No. of GI samples	38	22	16		22	16
		No. of GIII samples	17	5	12		5	12
		No. of undistinguishable samples	8	4	4		4	4
		No. of JEV postivie samples	63	31	32		31	32
		No. of sera samples tested	160	104	56		104	56
		JEV postive rate %	39.375	29.8077	57.1429		29.8077	57.1429
		Ratio of GI/GIII infection	2.86667	4.4	1.33333		4.4	1.33333
Provinces	No. of farms or slaugherhouses for sample collection		Total/Average	First half year	Second half year		May	October
Qinghai	3 farms and 5 slaughterhouses	No. of GI samples	21	7	14		7	14
		No. of GIII samples	7	4	3		4	3
		No. of undistinguishable samples	6	2	4		2	4
		No. of JEV postivie samples	34	13	21		13	21
		No. of sera samples tested	115	66	49		66	49
		JEV postive rate %	29.5652	19.697	42.8571		19.697	42.8571
		Ratio of GI/GIII infection	3.20833	1.75	4.66667		1.75	4.66667
Provinces	No. of farms or slaugherhouses for sample collection		Total/Average	First half year	Second half year		May	June	October
Ningxia	3 farms and 13 slaughterhouses	No. of GI samples	27	8	19		8	0	19
		No. of GIII samples	20	3	17		3	0	17
		No. of undistinguishable samples	9	2	7		1	1	7
		No. of JEV postivie samples	56	13	43		12	1	43
		No. of sera samples tested	169	89	80		69	20	80
		JEV postive rate %	33.1361	14.6067	53.75		17.3913	5	53.75
		Ratio of GI/GIII infection	1.89216	2.66667	1.11765		2.66667		1.11765
Provinces	No. of farms or slaugherhouses for sample collection		Total/Average	First half year	Second half year		May	June	October	Novemer
Guangdong	17 slaughterhouses	No. of GI samples	56	23	33		15	8	17	16
		No. of GIII samples	29	16	13		10	6	6	7
		No. of undistinguishable samples	16	12	4		5	7	2	2
		No. of JEV postivie samples	101	51	50		30	21	25	25
		No. of sera samples tested	172	96	76		72	24	46	30
		JEV postive rate %	58.7209	53.125	65.7895		41.6667	87.5	54.3478	83.3333
		Ratio of GI/GIII infection	1.98798	1.4375	2.53846		1.5	1.33333	2.83333	2.28571
Provinces	No. of farms or slaugherhouses for sample collection		Total/Average	First half year	Second half year		April-May	Second half of the year
Guangxi	5 farms and 5 slaughterhourse	No. of GI samples	29	17	12		17	12
		No. of GIII samples	18	6	12		6	12
		No. of undistinguishable samples	10	3	7		3	7
		No. of JEV postivie samples	57	26	31		26	31
		No. of sera samples tested	184	96	88		96	88
		JEV postive rate %	30.9783	27.0833	35.2273		27.0833	35.2273
		Ratio of GI/GIII infection	1.91667	2.83333	1		2.83333	1
Provinces	No. of farms or slaugherhouses for sample collection		Total/Average	First half year	Second half year		June	October
Inner Mongolia	10 slaughterhouses	No. of GI samples	18	6	12		6	12
		No. of GIII samples	13	7	6		7	6
		No. of undistinguishable samples	11	4	7		4	7
		No. of JEV postivie samples	42	17	25		17	25
		No. of sera samples tested	102	32	70		32	70
		JEV postive rate %	41.1765	53.125	35.7143		53.125	35.7143
		Ratio of GI/GIII infection	1.42857	0.857143	2		0.857143	2
Provinces	No. of farms or slaugherhouses for sample collection		Total/Average	First half year	Second half year		April	May	June-July	September	October	November
Xinjiang	12 farms and 6 slaughterhouses	No. of GI samples	54	24	30		6	12	6	11	11	8
		No. of GIII samples	45	17	28		3	5	9	12	3	13
		No. of undistinguishable samples	7	1	6		0	0	1	3	2	1
		No. of JEV postivie samples	106	42	64		9	17	16	26	16	22
		No. of sera samples tested	334	168	166		72	72	24	42	90	34
		JEV postive rate %	31.7365	25	38.5542		12.5	23.6111	66.6667	61.9048	17.7778	64.7059
		Ratio of GI/GIII infection	1.2416	1.41176	1.07143		2	2.4	0.666667	0.916667	3.66667	0.615385
Provinces	No. of farms or slaugherhouses for sample collection		Total/Average	First half year	Second half year		May	June	August	September	October
Jilin	17 slaughterhouses	No. of GI samples	28	20	8		10	10	3	3	2
		No. of GIII samples	12	8	4		1	7	1	2	1
		No. of undistinguishable samples	10	6	4		2	4	1	2	1
		No. of JEV postivie samples	50	34	16		13	21	5	7	4
		No. of sera samples tested	166	87	79		47	40	20	20	39
		JEV postive rate %	30.1205	39.0805	20.2532		27.6596	52.5	25	35	10.2564
		Ratio of GI/GIII infection	2.25	2.5	2		10	1.42857	3	1.5	2
Provinces	No. of farms or slaugherhouses for sample collection		Total/Average	First half year	Second half year		May	October	November
Hebei	10 farms and 14 slaughterhouses	No. of GI samples	46	22	24		22	22	2
		No. of GIII samples	35	10	25		10	23	2
		No. of undistinguishable samples	12	3	9		3	8	1
		No. of JEV postivie samples	93	35	58		35	53	5
		No. of sera samples tested	218	112	106		112	98	8
		JEV postive rate %	42.6606	31.25	54.717		31.25	54.0816	62.5
		Ratio of GI/GIII infection	1.58	2.2	0.96		2.2	0.956522	1
Provinces	No. of farms or slaugherhouses for sample collection		Total/Average	First half year	Second half year		May	June	October
Hunan	14 farms and 9 slaughterhouses	No. of GI samples	64	34	30		15	19	30
		No. of GIII samples	52	31	21		17	14	21
		No. of undistinguishable samples	12	7	5		2	5	5
		No. of JEV postivie samples	128	72	56		34	38	56
		No. of sera samples tested	240	132	108		56	76	108
		JEV postive rate %	53.3333	54.5455	51.8519		60.7143	50	51.8519
		Ratio of GI/GIII infection	1.26267	1.09677	1.42857		0.882353	1.35714	1.42857
Provinces			Total/Average
All province		No. of JEV postivie samples	854
		No. of sera samples tested	2272
		JEV postive rate %	37.588
